# Supplementary material for: Rapid computation and visualization of data from Kano surveys in R
Source: BMC Res Notes. 2018 Nov 28;11:839. doi: 10.1186/s13104-018-3945-x (PMC6263047; doi:10.1186/s13104-018-3945-x)
Supplement: Supplementary file 1 — Additional file 1. R code to perform the analysis explained in the paper. [file 13104_2018_3945_MOESM1_ESM.csv]

2	2
2	2
2	2
2	2
2	2
2	2
2	2
2	2
2	2
2	2
2	2
2	2
2	2
2	2
2	2
2	2
2	2
2	2
2	2
2	2
2	2
2	2
2	2
2	2
2	2
2	2
2	2
2	2
2	2
2	2
2	2
3	5
3	5
3	5
2	5
1	3
2	5
4	5
3	5
2	5
1	5
2	5
3	5
4	5
3	5
2	5
1	5
2	5
3	5
4	5
3	5
1	5
2	5
3	5
4	5
3	5
3	5
2	5
2	5
1	5
4	5
3	5
2	5
1	5
2	5
3	5
2	5
1	5
2	5
3	5
4	5
3	5
5	5
4	5
3	5
2	5
3	5
4	5
5	5
5	5
4	5
3	5
2	5
3	5
4	5
3	5
1	5
2	5
2	5
1	5
2	5
3	5
1	5
1	5
1	5
1	5
1	5
1	5
1	5
1	5
1	5
4	5
1	5
2	5
3	5
4	5
1	5
1	5
1	5
1	5
1	5
1	5
3	5
1	5
5	5
1	5
1	5
1	5
1	5
1	5
1	5
4	5
3	5
1	5
1	5
1	5
1	5
1	5
1	5
2	5
1	5
1	5
1	5
5	5
3	5
2	5
1	5
2	5
2	5
3	5
4	5
3	5
4	5
5	5
5	5
5	5
4	5
5	5
4	5
3	5
2	5
1	5
1	5
2	5
3	5
3	5
3	5
4	5
5	5
5	5
4	5
5	5
4	5
1	2
1	3
1	2
1	2
1	2
1	2
1	2
1	2
1	3
1	3
1	3
1	2
1	2
1	5
1	5
1	2
1	2
1	2
1	2
1	2
1	4
1	4
1	4
