# Supplementary material for: Rapid computation and visualization of data from Kano surveys in R
Source: BMC Res Notes. 2018 Nov 28;11:839. doi: 10.1186/s13104-018-3945-x (PMC6263047; doi:10.1186/s13104-018-3945-x)
Supplement: Supplementary file 2 — Additional file 2. Sample dataset used in this paper. [file 13104_2018_3945_MOESM2_ESM.r]

# This is an R function designed to conduct a quantitative Kano analysis.
# Data should be imported as a n*2 dataset under the name "data.csv".
# The columns in the dataset should consist of the functional and dysfunctional answers.
# The numerical values correspond to the following answers: 1=Like, 2=Must-be, 3=Neutral, 4=Live with, 5=Dislike.
# Answers should be listed sequentially in the dataset.
# There should be no missing values in the dataset.

# The first time you use the function, you should run the whole code to save it. 
# After importing your data, use the function by running "kano(dataset,FR)", where dataset is the name of your dataset and FR is the number of functional requirements to be evaluated.
# The output will be printed in the console, exported to three .csv files, and graphed within R studio.

library(plyr)
library(ggplot2)
library(reshape2)
library(RColorBrewer)
library(tester)

kano<-function(dataset,FR){
data<-dataset

datacheck<-FR
if(is.data.frame(data)==FALSE){stop("dataset is not a dataframe")
  }
if(is_positive_integer(nrow(data)/datacheck)==FALSE){stop("number of FR does not match size of dataframe")
  }
if(any(is.na(data))==TRUE){stop("dataset contains missing values")
  }

x=seq(from = 0.0, to = 1, by = 0.01)
y=seq(from = 0.0, to = 1, by = 0.01)
datacount=(1)

# Here we create the empty list called collect
collect<-c()

# Here is the evaluation table created
evtable=matrix(c("Q","R","R","R","R","A","I","I","I","R","A","I","I",
                 "I","R","A","I","I","I","R","O","M","M","M","Q"), nrow=5,ncol=5)

#Here the answers are evaluated based on the evaluation table

column=matrix(ncol=0,nrow=0)
counter<-(1)
counter2<-(1)
funcnames<-c()

while(counter <= nrow(data)*ncol(data))
{
  column <- append(column,(evtable[data[[counter,counter2]],
                                   data[[counter,counter2+1]]]));
  counter <- counter+1;
  counter2 <- 1;
  if (counter-1==nrow(data)*ncol(data)/2) break;
}

# Here the evaluated answers are converted to a dataframe

col2=matrix(column, ncol=FR)
col3=matrix((rep(1:FR, each = (nrow(data)/FR), len = nrow(data))), 
            nrow=(nrow(data)/FR), ncol=FR)

# Here the classified data is combined with the original dataset which now includes 
# classification of answers

class=data.frame(cbind(data,column))
splitted=as.data.frame(sapply(split(class, col3), "[[", "column"))

# Here we count the entries of classifications.

for (j in 1:FR) {
  assign(paste0("frc", j), data.frame(table(splitted[,j])))
}

# Here we isolate the answer with the highest count

for (j in 1:FR) {
  assign(paste0("class", j), as.data.frame(which.max(table(splitted[,j]))))
}

# Here we construct the CSi and DSi values, note that here I must make a loop!
cslist=c()
for (i in 1:FR) {
  cslist=append(cslist,(sum(splitted[[i]]=="A")+sum(splitted[[i]]=="O"))/
                  ((sum(splitted[[i]]=="A")+sum(splitted[[i]]=="O")
                    +sum(splitted[[i]]=="M")+sum(splitted[[i]]=="I"))))
}

dslist=c()
for (k in 1:FR) {
  dslist=append(dslist,-(sum(splitted[[k]]=="O")+sum(splitted[[k]]=="M"))/
                  ((sum(splitted[[k]]=="A")+sum(splitted[[k]]=="O")
                    +sum(splitted[[k]]=="M")+sum(splitted[[k]]=="I"))))
}

functions=data.frame()
finalpoint<-matrix(ncol=0,nrow=0)
classifier<-c()
indifferent<-c()
reverse<-c()
questionable<-c()

# Here we calculate the Must-be values, this must only be done if and only if we have 
# Must-be attributes
for (h in 1:FR) 
  if (rownames(as.data.frame(which.max(table(splitted[,h]))))=="M")
  {
    functions=rbind(functions,((((-(exp(1)*(cslist[h]-(dslist[h])))/
                                   (exp(1)-1))*exp(-x)+((exp(1)*cslist[h])-(dslist[h]))/(exp(1)-1)))))
    funcnames=append(funcnames,row.names(splitted[h,]))
    
    classifier=append(classifier,rownames(data.frame(which.max(table(splitted[,h])))))
    finalpoint=append(finalpoint,colnames(splitted[h])) 
  }

# Here we calculate the One-dimensional values, this must only be done if have 
# and only if we one-dimensional attributes
for (h in 1:FR) 
  if (rownames(as.data.frame(which.max(table(splitted[,h]))))=="O")
  {
    functions=rbind(functions,((cslist[h]-(dslist[h]))*x)+dslist[h])
    funcnames=append(funcnames,row.names(splitted[h,]))
    
    classifier=append(classifier,rownames(data.frame(which.max(table(splitted[,h])))))
    finalpoint=append(finalpoint,colnames(splitted[h]))
  }

# Here we calculate the Attractive values, this must only be done if and only if we have 
# Attractive attributes

for (h in 1:FR) 
  if (rownames(as.data.frame(which.max(table(splitted[,h]))))=="A")
  {
    functions=rbind(functions,((((cslist[h]-dslist[h])/(exp(1)-1)*exp(x))-
                                  (cslist[h]-exp(1)*dslist[h])/(exp(1)-1))))
    funcnames=append(funcnames,row.names(splitted[h,]))
    
    classifier=append(classifier,rownames(data.frame(which.max(table(splitted[,h])))))
    finalpoint=append(finalpoint,colnames(splitted[h]))
  }

#Here we look for Indifferent values

for (h in 1:FR) 
  if (rownames(as.data.frame(which.max(table(splitted[,h]))))=="I")
  {
    indifferent=append(indifferent,colnames(splitted[h]))  
    indifferent=append(indifferent,rownames(data.frame(which.max(table(splitted[,h])))))
  }

#Here we look for Reverse values

for (h in 1:FR) 
  if (rownames(as.data.frame(which.max(table(splitted[,h]))))=="R")
  {
    reverse=append(reverse,colnames(splitted[h]))
    reverse=append(reverse,rownames(data.frame(which.max(table(splitted[,h])))))
  }

#Here we look for Reverse values

for (h in 1:FR) 
  if (rownames(as.data.frame(which.max(table(splitted[,h]))))=="Q")
  {
    reverse=append(questionable,colnames(splitted[h]))
    reverse=append(questionable,rownames(data.frame(which.max(table(splitted[,h])))))
  }


results=cbind(funcnames,classifier,format(round(functions[,100],2),nsmall=2),format(round(functions[,1],2),nsmall=2))
colnames(results)<- c("Attribute Number","Classification","CS Values","DS Values")

plot(5,
     5,
     type="n",
     axes=TRUE,
     ann=TRUE,
     xlim=c(0, 1),
     ylim = c(-1,1),
     xlab="Implementation",
     ylab="Customer satisfaction",
     main="Kano results")

cols<-rainbow(FR, s=1,v=1,start=0,end=max(1,FR-1)/FR,alpha=1)

for (h in 1:FR) {
  lines(x,(functions[h,]),col=cols[h])
  legend("topleft", legend=c(funcnames), title="Functional Requirements", 
         horiz = TRUE, fill=cols, col=cols[h])
}

write.csv(results,file="KANO_Results.csv")
write.csv(indifferent,file="KANO_Results_Indifferent.csv")
write.csv(questionable,file="KANO_Results_Questionable.csv")
write.csv(reverse,file="KANO_Results_Reverse.csv")

print(indifferent)
print(reverse)
print(questionable)
print(results)

  }
